# Supplementary material for: Clinical Evaluation of the Torq Zero Delay Centrifuge System for Decentralized Blood Collection and Stabilization
Source: Diagnostics (Basel). 2021 Jun 2;11(6):1019. doi: 10.3390/diagnostics11061019 (PMC8226604; doi:10.3390/diagnostics11061019)
Supplement: Supplementary file 1 [file diagnostics-11-01019-s001.zip]

Archive with 1 entries (1 files):
- diagnostics-1228046-supplementary.pdf
